# Supplementary material for: Combined Impact of Inflammation and Pharmacogenomic Variants on Voriconazole Trough Concentrations: A Meta-Analysis of Individual Data
Source: J Clin Med. 2021 May 13;10(10):2089. doi: 10.3390/jcm10102089 (PMC8152514; doi:10.3390/jcm10102089)
Supplement: Supplementary file 1 [file jcm-10-02089-s001.zip]

Archive with 1 entries (1 files):
- jcm-1211686-supplementary.pdf
